# Supplementary material for: Advantages of omics approaches for elucidating metabolic changes in diabetic peripheral neuropathy
Source: Front Endocrinol (Lausanne). 2023 Nov 28;14:1208441. doi: 10.3389/fendo.2023.1208441 (PMC10715313; doi:10.3389/fendo.2023.1208441)
Supplement: Supplementary Table 1 — Omics studies regarding the changes of mRNA, protein, metabolite, and metabolic flux in SN and DRG of diabetic animals. ALX, alloxan; db/db, homozygous mutation of the leptin receptor; ob/ob, Leptin-deficient BTBR ob/ob mice; DRG, dorsal root ganglia; HFD, high-fat diet; MKR, transgenic mice expressing a mutant dominant-negative insulin-like growth factor-1 receptor (KR-IGF-1R) specifically targeted to skeletal muscle; SD, Sprague-Dawley; SN, sciatic nerves; STZ, streptozotocin; TCA, tricarboxylic acid; ↑, upregulation; ↓, downregulation; NS, no significant differences. * Enrichment of gene ontology (GO) terms and Kyoto Encyclopedia of Genes and Genomes (KEGG) pathways. [file Table_1.xlsx]

## Sheet: Sheet1
					Animals	Types	Strain	Treatment age	Duration	Procedure	The data of metabolic changes		Reference number
											SN	DRG
					mouse	STZ	C576J/BL	8 weeks	12 weeks	150 mg/kg ip	↑: glycolysis. NS: TCA cycle. Metabolomics		59
							C576J/BL	7-8weeks	22 weeks	60 mg/kg/days, for 5 consecutive days ip	↑: lactate and sorbitol ↓: TCA cycle. Metabolomics		21
							C57BL/6J	～10-weeks-old	10 days or 2.5 month	125 mg/kg ip and a 10-day postinjection period 50 mg/kg ip and a 10-day postinjection period for 5 consecutive days and a 2.5-month postinjection period	NS: myelin and mitochondrial lipids. Metabolomics	NS: myelin and mitochondrial lipids. Metabolome	67
						Genetic mutation or engineering	MKR	-	2 and 4 months	-	NS: myelin and mitochondrial lipids Metabolomics	NS: myelin and mitochondrial lipids.	67
							db/db	-	24week-old	-	Glycolysis, TCA cycle, and fatty acid oxidation Microarray*		39
							db/db	-	12 and 24week-old	-	↓: glycolysis and TCA cycle Metabolomics		40
							db/db	-	24 weeks-old	-	↓: glycolysis and TCA cycle Metabolomics	↓: TCA cycle Metabolomics	62
							db/db	-	21 weeks-old (15 weeks of diabetes)	-	↓: glycolysis, TCA cycle, and Lipid biosynthesis.↑: lipid catabolism Proteomics	↓: glycolysis, TCA cycle, and lipid biosynthesis. ↑: lipid catabolism Proteomics	53
							db/db	-	1, 2 and 4 mounths	-	↓: cerebroside, phosphatidylethanolamine, cardiolipin Metabolomics	NS: cerebroside, phosphatidylethanolamine, cardiolipin Metabolomics	67
							ob/ob	-	24 weeks	-	Regulation of lipase activity (Enriched in female) Microarray*	NS Microarray	45
						HFD	C57BL/6J	3 month	9 month	60% kcal fat	↓: cerebroside, phosphatidylethanolamine, and cardiolipin Metabolomics		67
							C57BL/6J	5-weeks-old	16 or 24-weeks-old	60% kcal lard	fat digestion, absorption, glycerophospholipid metabolism RNA seq*		46
							C57BL/6J	6-weeks-old	23 weeks of age	60% high fat diet	lipid transporters, regulation of lipid metabolism, sphingolipd metabolism, upregulated lipid metabolic process, oxidative phosphorylation pathway Pseudo-bulk transcriptomics RNA seq* mySCs: oxidative phospholylation macrophage: regulation of lipid metabolic process and lipid oxidation, upregulation of lipid pathways Single RNA seq*		48
							C57BL/6J	-	10 weeks	42% fat		TCA and Respiratory Electron Transport, Pyruvate metabolism, Oxaloacetate Metabolic Process Proteome*	54
						HFD+STZ	C57/6J	5-weeks-old	16 or 24-weeks-old	60% kcal lard a first STZ dose at 12 weeks of age (75 mg/kg body weight, i.p.) followed 72 h later by a second dose (50 mg/kg body weight, i.p.)	fat digestion, fat absorption, glycerophospholipid metabolism (Enriched in reversed standard died) RNA seq* ↑: Triacylglycerol ↓:cholesterol–fatty-acid ester (CE), diglyceride (DG), methyl ester (ME) and sphingomyelin (SM) lipid classes Metaolomics		46
					rat	STZ	SD	-	8 weeks	65 mg/kg body weight, ip		Fatty acid and lipids Microarray*	41
							SD	Adult	12 weeks	a single intraperitoneal injection of 75 mg/kg STZ	↑: Glycolysis and TCA cycle Proteome	NS: glycolysis and TCA cycle Proteome	51
											NS: glycolysis and TCA cycle Metabolome	NS: glycolysis and TCA cycle Metabolome
											↓: palmitic, stearic, and eicosanoic fatty acids Metabolome	NS: palmitic, stearic, and eicosanoic fatty acids Metabolome
							SD	-	22 weeks	a single intraperitoneal injection of 75 mg/kg STZ		↓: oxidative phosphorylation Proteome	52
							SD	-	24 weeks	a single intraperitoneal injection of 90 mg/kg STZ	↑: TCA cycle. (Tibial nerve) Metabolome		61
						ALX	SD	2-month-old	3, 6 and 26 weeks	a single intraperitoneal injection of 150 mg/kg ALX	NS (3 weeks) or↑ (6 and 26 weeks): Glycolysis Metabolome		60
